# Supplementary material for: Improved Mechanical Strength of Dicatechol Crosslinked MXene Films for Electromagnetic Interference Shielding Performance
Source: Nanomaterials (Basel). 2023 Feb 21;13(5):787. doi: 10.3390/nano13050787 (PMC10005341; doi:10.3390/nano13050787)
Supplement: Supplementary file 1 [file nanomaterials-13-00787-s001.zip]

Archive with 1 entries (1 files):
- nanomaterials-2218754-supplementary.pdf
